# Supplementary material for: Designing broad-spectrum anti-HIV-1 gRNAs to target patient-derived variants
Source: Sci Rep. 2017 Oct 31;7:14413. doi: 10.1038/s41598-017-12612-z (PMC5663707; doi:10.1038/s41598-017-12612-z)
Supplement: Supplementary file 1 — Dataset 1 [file 41598_2017_12612_MOESM1_ESM.xlsx]

## Sheet: Sheet1
Citationa	Nameb	Startc	Stopc	gRNA	Predicted Percentage Cleaved (PPC)d	Entropy (bits)	Number of Sequences Evaluatede	Region	MIT Offf	AS50
23974631	T5	465	484	GTTAGACCAGATCTGAGCCT.NGG	68.2743	2.61531	1327	LTR	67	0.95
23974631	T6	343	362	GCTACAAGGGACTTTCCGCT.NGG	84.3063	2.95988	1319	LTR		0.95
25049410	LTR-A	98	127	AGGGCCAGGGATCAGATATCCACTGACCTT.NGG	55.0447	5.24905	783	LTR		0.95
25049410	LTR-B	312	341	CCN.GAGTACTTCAAGAACTGCTGACATCGAGCT	21.4126	4.60506	1345	LTR		0.364521
25049410	LTR-C	78	97	GATTGGCAGAACTACACACC.NGG	70.3252	2.66018	492	LTR	81	0.95
25049410	LTR-D	380	399	GCGTGGCCTGGGCGGGACTG.NGG	59.6595	4.20622	1351	LTR		0.95
25752527	gEnv-T1	6242	6261	GTATCAGCACTTGTGGAGAT.NGG	15.5213	7.27813	5966	Env	66	0.246128
25752527	gEnv-T2	6326	6345	GTGGGTCACAGTCTATTATG.NGG	69.8326	2.48511	24732	Env	82	0.95
25752527	gEnv-T3	7343	7362	GCACAGTTTTAATTGTGGAG.NGG	45.3404	5.63915	27717	Env		0.666202
25752527	gLTR-T1	464	486	GGTTAGACCAGATCTGAGCCTGG.NGG	0.227101	2.40987	1321	LTR	69	0
25752527	gLTR-T2	485	507	GGGAGCTCTCTGGCTAACTAGGG.NGG	0	2.85909	1326	LTR	78	0
25752527	gLTR-T3	608	627	GATTTTCCACACTGACTAAA.NGG	0	3.07041	1351	LTR		0
25752527	gP17-T1	798	817	GAGAGCGTCGGTATTAAGCG.NGG	67.1014	2.89506	2070	Gag/Pol		0.881025
25752527	gP17-T2	952	971	GAAGGCTGTAGACAAATACT.NGG	38.2036	6.03394	16344	Gag/Pol		0.331281
25752527	gP24-T1	1254	1276	GGTAAAAGTAGTAGAAGAGAAGG.NGG	0	3.84012	18099	Gag/Pol	34	0
25752527	gP24-T2	1465	1487	GGCCAGATGAGAGAACCAAGGGG.NGG	0.0359626	2.28174	16684	Gag/Pol	58	0
25752527	gP24-T3	1822	1841	GAAATGATGACAGCATGTCA.NGG	84.295	1.97737	7730	Gag/Pol	53	0.95
25752527	gPol-T1	2374	2393	GATGGAAACCAAAAATGATA.NGG	73.3619	3.31899	50837	Gag/Pol		0.95
25752527	gPol-T2	3164	3183	GAGACAACATCTGTTGAGGT.NGG	26.7376	6.81515	9683	Gag/Pol		0.177914
25752527	gPol-T3	4348	4367	GTGATAAATGTCAGCTAAAA.NGG	1.96991	3.4258	6447	Gag/Pol		0
25752527	gRev-T1	8378	8397	GACCCACCTCCCAATCCCGA.NGG	0.102097	6.57994	25466	Env		0.0253903
25752527	gRev-T2	8568	8587	GTGGAACTTCTGGGACGCAG.NGG	73.2113	2.98647	25787	Rev/Env		0.95
25752527	gU3-T1	78	97	GATTGGCAGAACTACACACC.NGG	70.3252	2.66018	492	LTR	81	0.95
25752527	gU3-T2	221	240	GCATGGGATGGAGGACCCGG.NGG	5.97232	5.44899	1373	LTR		0
25752527	gU3-T3	380	399	GTGTGGCCTGGGCGGGACTG.NGG	59.6595	4.20622	1351	LTR		0.95
25752527	gU5-T1	562	581	GCCCGTCTGTTGTGTGACTC.NGG	89.4977	1.22978	438	LTR		0.95
25752527	gVif-T1	5263	5285	GGAGAAAGAGACTGGCATTTGGG.NGG	0	3.93618	5801	Vif	41	0
25752527	gVif-T2	5463	5485	GGTAGGATCTCTACAGTACTTGG.NGG	0	3.95723	5822	Vif	85	0
25781496	T5	465	484	GTTAGACCAGATCTGAGCCT.NGG	68.2743	2.61531	1327	LTR	67	0.95
25808449	T1	28	47	GACAAGATATCCTTGATCTG.NGG	63.4715	3.74627	386	LTR	69	0.95
25808449	T10	8532	8513	CCN.GTGCCTCTTCAGCTACCACC	59.2883	3.76299	25855	Rev/Env		0.95
25808449	T2	77	96	CCN.TGATTGGCAGAACTACACAC	86.5424	2.71686	483	LTR		0.95
25808449	T3	628	635	TCTAGCAGTGGCGCCCGAAC.NGG	97.114	0.392902	1386	LTR	98	0.95
25808449	T4	2255	2274	CCN.TCAGATCACTCTTTGGCAAC	54.1854	1.75088	14467	Gag/Pol		0.95
25808449	T5	2805	2824	GACTTCTGGGAAGTTCAATT.NGG	62.5262	3.47312	53963	Gag/Pol	68	0.95
25808449	T6	3114	3133	GTAGGATCTGACTTAGAAAT.NGG	55.0186	3.88955	9684	Gag/Pol	54	0.95
25808449	T7	4383	4402	GGACAAGTAGACTGTAGTCC.NGG	72.9842	2.35873	6474	Gag/Pol		0.95
25808449	T8	4452	4471	GTAGCAGTTCATGTAGCCAG.NGG	79.4725	2.02289	6484	Gag/Pol	76	0.95
25808449	T9	8406	8425	CCN.GACAGGCCCGAAGGAATAGA	74.712	4.46329	25866	Env		0.95
26035832	gRNA 2	464	445	CCN.GACTGTACTGGGTCTCTCTG	0	3.5341	1353	LTR	69	0
26035832	gRNA1	466	484	TTAGACCAGATCTGAGCCT.NGG	68.2743	2.61531	1327	LTR		0.95
26538064	LTR-C	78	97	GATTGGCAGAACTACACACC.NGG	70.3252	2.66018	492	LTR	81	0.95
26538064	LTR-D	380	399	GCGTGGCCTGGGCGGGACTG.NGG	59.6595	4.20622	1351	LTR		0.95
26538064	LTR-E	42	64	GATCTGTGGATCTACCACACACA.NGG	28.8372	4.27334	430	LTR		0.687383
26538064	LTR-F	414	436	CCN.CTCAGATGCTGCATATAAGCAGC	0.0750751	1.70134	1332	LTR		0
26538064	LTR-G	41	61	CCN.TGATCTGTGGATCTACCACAC	66.2818	4.37525	433	LTR		0.890988
26538064	LTR-H	59	79	CCN.CACACAAGGCTACTTCCCTGC	40.4711	3.86885	467	LTR		0.44375
26538064	LTR-I	107	127	GATCAGATATCCACTGACCTT.NGG	55.0378	5.26257	794	LTR		0.95
26538064	LTR-J	240	260	CCN.GAGGGAGAAGTATTAGTGTGC	3.48584	6.76988	1377	LTR		0.0464628
26538064	LTR-K	271	291	GCCTCCTAGCATTTCGTCACA.NGG	5.72049	5.80366	1381	LTR		0.127479
26538064	LTR-L	289	309	GCATGGCCCGAGAGCTGCATC.NGG	57.3593	4.1698	1386	LTR		0.95
26538064	LTR-M	312	332	CCN.GAGTACTACAAAGACTGCTGC	14.8286	4.77182	1342	LTR		0.6168
26538064	LTR-N	328	348	GCTGACATCGAGCTTTCTACA.NGG	31.6105	5.35698	1335	LTR		0.494469
26538064	LTR-O	342	362	GTCTACAAGGGACTTTCCGCT.NGG	84.3063	2.95988	1319	LTR		0.95
26538064	LTR-P	353	373	GCTTTCCGCTGGGGACTTTCC.NGG	88.4179	2.04604	1321	LTR		0.95
26538064	LTR-Ra	514	534	CCN.CTGCTTAAGCCTCAATAAAGC	96.1149	0.597197	1184	LTR		0.95
26538064	LTR-U5a	562	581	GCCCGTCTGTTGTGTGACTC.NGG	89.4977	1.22978	438	LTR		0.95
26581162	sg101R	99	118	CCN.GGGCCAGGGATCAGATATCG	45.3503	4.57743	785	LTR		0.595056
26581162	sg107R	105	126	CCN.GGGATCAGATATCCACTGACCG	22.5191	5.24063	786	LTR		0.233
26581162	sg122R	120	140	CCN.CTGACCTTTGGATGGTGCTTG	63.0865	3.92337	959	LTR		0.95
26581162	sg125F	107	127	CATCAGATATCCACTGACCTT.NGG	55.0378	5.26257	794	LTR		0.95
26581162	sg129F	111	131	CGATATCCACTGACCTTTGGA.NGG	62.7753	4.37385	908	LTR		0.95
26581162	sg129R	127	147	CCN.TTGGATGGTGCTTCAAGTTCG	69.4672	4.14157	976	LTR		0.95
26581162	sg155R	153	173	CCN.GTTGAACCAGAGCAAGTAGCG	2.79776	5.68107	1251	LTR		0.0902043
26581162	sg172F	155	174	CGAACCAGAGCAAGTAGAAG.NGG	3.35463	6.18484	1252	LTR		0.162388
26581162	sg221F	203	223	CGTACACCCTATGAGCCAGCA.NGG	20.8944	4.86979	1364	LTR		0.368535
26581162	sg223R	221	241	CCN.GCATGGGATGGAGGACCCGCG	51.6364	5.68357	1375	LTR		0.95
26581162	sg225F	238	257	CGGAGGGAGAAGTATTAGTG.NGG	2.69679	5.88921	1372	LTR	56	0.024186
26581162	sg300R	298	318	CCN.GAGAGCTGCATCCGGAGTACG	56.6495	3.93362	1361	LTR		0.95
26581162	sg349R	347	367	CCN.CAAGGGACTTTCCGCTGGGCG	0.447094	2.30132	1342	LTR		0
26581162	sg359F	340	361	CGTCTACAAGGGACTTTCCGC.NGG	85.3788	3.07778	1320	LTR		0.95
26581162	sg362F	343	363	CGTACAAGGGACTTTCCGCTG.NGG	83.8926	2.29988	1341	LTR		0.95
26581162	sg362F.v1	342	363	CGCAGAAGGGACTTTCCGCTG.NGG	83.8926	2.29988	1341	LTR		0.95
26581162	sg362F.v2	342	363	CGTGACTGGGACTTTCCGCTG.NGG	0.149142	2.30132	1341	LTR		0.571999
26581162	sg362F.v3	342	362	CGACAGAAGGGACTTTCCGCT.NGG	84.3063	2.95988	1319	LTR		0.95
26581162	sg362F.v4	355	376	CGTCCGCTGGGACTTTCCACT.NGG	0.0750751	3.21096	1332	LTR		0.0736123
26581162	sg363R	361	382	CCN.CTGGGGACTTTCCAGGGAGCG	83.0521	2.88355	1304	LTR		0.95
26581162	sg371F	353	373	CGTTTCCGCTGGGGACTTTCC.NGG	88.4179	2.04604	1321	LTR		0.95
26581162	sg373R	371	391	CCN.TCCAGGGAGGTGTGGCCTGCG	0	4.33073	1329	LTR		0
26581162	sg45F	27	47	CGACAAGAGATCCTTGATCTG.NGG	62.5995	3.7902	377	LTR		0.95
26581162	sg62F	44	64	CGTGTGGATCTACCACACACA.NGG	28.5714	4.28905	434	LTR		0.684722
26581162	sg78F	60	80	CGACAAGGCTACTTCCCTGAT.NGG	89.7655	2.82799	469	LTR		0.95
26581162	sg79R	77	97	CCN.TGATTGGCAGAACTACACACG	86.5424	2.71686	483	LTR		0.95
26581162	sg95F	77	97	CGATTGGCAGAACTACACACC.NGG	70.4918	2.62871	488	LTR		0.95
26607397	LTR-1	28	47	GACAAGATATCCTTGATCTG.NGG	63.4715	3.74627	386	LTR	69	0.95
26607397	LTR-2	78	97	GATTGACAGAACTACACACC.NGG	0	2.66018	493	LTR	81	0.681213
26607397	LTR-3	108	127	GTCAGATATCCACTGACCTT.NGG	54.9313	5.27346	801	LTR	65	0.95
26607397	LTR-4	343	362	GCTACAAGGGACTTTCCGCT.NGG	84.3063	2.95988	1319	LTR		0.95
26607397	LTR-5	379	398	GGCGTGGCCTGGGCGGGACT.NGG	67.9021	4.18899	1349	LTR		0.95
26607397	LTR-6	464	483	GGTTAGACCAGATCTGAGCC.NGG	72.1088	3.29881	1323	LTR	69	0.95
26607397	LTR-7	562	581	GCCCGTCTGTTGTGTGACTC.NGG	89.4977	1.22978	438	LTR		0.95
26775808	sgRNA 1	28	47	GACAAGATATCCTTGATCTG.NGG	63.4715	3.74627	386	LTR	69	0.95
26775808	sgRNA 10	466	484	TTAGACCAGATCTGAGCCT.NGG	68.2743	2.61531	1327	LTR		0.95
26775808	sgRNA 11	563	581	CCCGTCTGTTGTGTGACTC.NGG	89.4977	1.22978	438	LTR		0.95
26775808	sgRNA 12	601	618	CAGACCCTTTTAGTCAGTG.NGG	45.7944	3.96037	535	LTR		0.699107
26775808	sgRNA 2	80	98	TTGGCAGAACTACACACCA.NGG	71.5789	2.932	570	LTR		0.95
26775808	sgRNA 3	113	131	ATATCCACTGACCTTTGGA.NGG	63.0836	4.36426	921	LTR		0.95
26775808	sgRNA 4	291	309	GTGGCCCGAGAGCTGCATC.NGG	57.3593	4.1698	1386	LTR		0.95
26775808	sgRNA 5	331	349	GACATCGAGCTTGCTACAA.NGG	16.3174	5.02576	1336	LTR		0.101566
26775808	sgRNA 6	346	363	TACAAGGGACTTTCCGCTG.NGG	83.8926	2.29988	1341	LTR		0.95
26775808	sgRNA 7	356	375	TTCCGCTGGGGACTTTCCA.NGG	82.4962	2.1384	1314	LTR		0.95
26775808	sgRNA 8	386	404	CCTGGGCGGGACTGGGGAG.NGG	74.2222	3.25839	1350	LTR		0.95
26775808	sgRNA 9	436	452	AGCTGCTTTTTGCCTGTAC.NGG	57.2	3.59764	1250	LTR		0.95
26796669	gEnv1	7216	7235	GTAACATTAGTAGAGCAAAA.NGG	7.05399	8.78588	27729	Env	53	0.0531718
26796669	gEnv2	7794	7813	GGAGCAGCAGGAAGCACTAT.NGG	90.8331	1.57065	27643	Env		0.95
26796669	gGag1	1389	1408	GTTAAAAGAGACCATCAATG.NGG	81.6616	2.55132	17935	Gag/Pol		0.95
26796669	gGag2	1909	1928	GCTACCATAATGATGCAAAG.NGG	1.78215	6.65688	6004	Gag/Pol	67	0.109143
26796669	gGagPol	2255	2274	CCN.TCAGATCACTCTTTGGCAAC	54.1854	1.75088	14467	Gag/Pol		0.95
26796669	gLTR1	79	98	ATTGGCAGAACTACACACCA.NGG	71.4286	2.91433	532	LTR	76	0.95
26796669	gLTR2	112	131	GATATCCACTGACCTTTGGA.NGG	62.8289	4.38156	912	LTR	68	0.95
26796669	gLTR3	241	260	AGAGAGAAGTGTTAGAGTGG.NGG	19.2754	6.17266	1380	LTR	52	0
26796669	gLTR4	272	291	CCGCCTAGCATTTCATCACG.NGG	28.9645	5.81233	1381	LTR	69	0.386304
26796669	gLTR4	272	291	CCGCCTAGCATTTCATCACG.NGG	28.9645	5.81233	1381	LTR	79	0.386304
26796669	gLTR5	278	297	CCN.AGCATTTCATCACGTGGCCC	27.7213	5.68995	1378	LTR		0.408571
26796669	gLTR6	343	362	GCTACAAGGGACTTTCCGCT.NGG	84.3063	2.95988	1319	LTR		0.95
26796669	gLTR7	415	434	CCN.TCAGATGCTGCATATAAGCA	84.5577	1.46978	1334	LTR		0.95
26796669	gNef	8789	8808	GCTATAAGATGGGTGGCAAG.NGG	58.5034	4.83247	5880	Nef		0.95
26796669	gPol1	2571	2590	GTACCAGTAAAATTAAAGCC.NGG	76.3893	2.20598	45022	Gag/Pol		0.95
26796669	gPol2	3346	3365	GGGCAAGTCAGATTTACCCA.NGG	21.9867	5.04731	22177	Gag/Pol		0.0978455
26796669	gPol3	4149	4168	GCATGGGTACCAGCACACAA.NGG	72.4938	2.75139	4050	Gag/Pol		0.95
26796669	gPol4	4799	4818	GATTGGGGGGTACAGTGCAG.NGG	73.041	2.80206	6636	Gag/Pol		0.95
26796669	gTatRev	5970	5989	CCN.ATGGCAGGAAGAAGCGGAGA	85.3287	1.89245	5446	Tat/Rev		0.95
26796669	gVpr	5798	5817	GAATAGGCGTTACTCAACAG.NGG	0	6.93186	4915	Vpr		0.0125979
26939770	gRNA A	98	127	AGGGCCAGGGATCAGATATCCACTGACCTT.NGG	55.0447	5.24905	783	LTR		0.95
26939770	gRNA A	108	127	ATCAGATATCCACTGACCTT.NGG	54.9313	5.27346	801	LTR	65	0.95
26939770	gRNA B	312	331	CCN.GAGTACTTCAAGAACTGCTG	21.4126	4.60506	1345	LTR		0.364521
26939770	gRNA B	312	341	CCN.GAGTACTTCAAGAACTGCTGACATCGAGCT	21.4126	4.60506	1345	LTR		0.364521
26990633	Gag-A	1465	1484	GGCCAGATGAGAGAACCAAG.NGG	68.511	2.47023	16682	Gag/Pol	58	0.95
26990633	Gag-B	2103	2124	GCCTTCCCACAAGGGAAGGCCA.NGG	26.0138	4.63822	8434	Gag/Pol		0.404043
26990633	Gag-C	796	817	GCGAGAGCGTCGGTATTAAGCG.NGG	67.0113	2.90268	2031	Gag/Pol		0.880931
26990633	Gag-D	1061	1081	GGATAGATGTAAAAGACACCA.NGG	25.0321	5.55528	16367	Gag/Pol		0.732548
26990633	LTR-A	98	127	AGGGCCAGGGATCAGATATCCACTGACCTT.NGG	55.0447	5.24905	783	LTR		0.95
26990633	LTR-B	312	341	CCN.GAGTACTTCAAGAACTGCTGACATCGAGCT	21.4126	4.60506	1345	LTR		0.364521
26990633	LTR-C	78	97	GATTGGCAGAACTACACACC.NGG	70.3252	2.66018	492	LTR	81	0.95
26990633	LTR-D	380	399	GCGTGGCCTGGGCGGGACTG.NGG	59.6595	4.20622	1351	LTR		0.95
26990633	LTR-E	42	64	GATCTGTGGATCTACCACACACA.NGG	28.8372	4.27334	430	LTR		0.687383
26990633	LTR-F	414	436	CCN.CTCAGATGCTGCATATAAGCAGC	0.0750751	1.70134	1332	LTR		0
26990633	LTR-G	41	61	CCN.TGATCTGTGGATCTACCACAC	66.2818	4.37525	433	LTR		0.890988
26990633	LTR-H	59	79	CCN.CACACAAGGCTACTTCCCTGC	40.4711	3.86885	467	LTR		0.44375
26990633	LTR-I	107	127	GATCAGATATCCACTGACCTT.NGG	55.0378	5.26257	794	LTR		0.95
26990633	LTR-J	240	260	CCN.GAGGGAGAAGTATTAGTGTGC	3.48584	6.76988	1377	LTR		0.0464628
26990633	LTR-K	271	291	GCCTCCTAGCATTTCGTCACA.NGG	5.72049	5.80366	1381	LTR		0.127479
26990633	LTR-L	289	309	GCATGGCCCGAGAGCTGCATC.NGG	57.3593	4.1698	1386	LTR		0.95
26990633	LTR-M	312	332	CCN.GAGTACTACAAAGACTGCTGC	14.8286	4.77182	1342	LTR		0.6168
26990633	LTR-N	328	348	GCTGACATCGAGCTTTCTACA.NGG	31.6105	5.35698	1335	LTR		0.494469
26990633	LTR-O	342	362	GTCTACAAGGGACTTTCCGCT.NGG	84.3063	2.95988	1319	LTR		0.95
26990633	LTR-P	353	373	GCTTTCCGCTGGGGACTTTCC.NGG	88.4179	2.04604	1321	LTR		0.95
26990633	LTR-Q	361	381	CCN.CTGGGGACTTTCCAGGGAGGC	83.0521	2.88355	1304	LTR		0.95
26990633	LTR-R	385	404	GCCTGGGCGGGACTGGGGAG.NGG	74.2222	3.25839	1350	LTR		0.95
26990633	LTR-S	213	233	CCN.GTGAGCCTGCATGGGATGGAC	2.4872	4.61166	1367	LTR		0.16895
26990633	LTR-T	237	257	GCGGAGAGAGAAGTATTAGAG.NGG	0	6.62451	1373	LTR	55	0.0257036
26990633	Pol-A	4294	4313	GCAGGATATGTAACTGACAG.NGG	0	4.62131	6372	Gag/Pol		0
26990633	Pol-B	4149	4168	GCATGGGTACCAGCACACAA.NGG	72.4938	2.75139	4050	Gag/Pol		0.95
27068471	EnvT1	6244	6261	GTATCAGCACTTGTGGAGAT.NGG	15.5187	7.27813	5967	Env	54	0.246212
27068471	EnvT3	7343	7362	GCACAGTTTTAATTGTGGAG.NGG	45.3404	5.63915	27717	Env		0.666202
27068471	EnvV2	6793	6812	CCN.GCTATAGGTTGATAAGTTGT	7.26042	8.24251	34268	Env		0
27068471	EnvV4	7431	7450	GAAGGGTCAAATAACACTGA.NGG	2.1182	10.1583	27665	Env	65	0
27068471	EnvV5	7614	7633	GGGTCCGAGATCTTCAGACC.NGG	14.2832	9.46445	33977	Env	80	0.349103
27068471	LTR-B sgRNA	312	331	CCN.GAGTACTTCAAGAACTGCTG	21.4126	4.60506	1345	LTR		0.364521
27068471	T10 sgRNA	8513	8532	CCN.GTGCCTCTTCAGCTACCACC	59.2756	3.76299	25842	Rev/Env		0.95
27068471	T4 sgRNA	2255	2274	CCN.TCAGATCACTCTTTGGCAGC	54.1854	1.75088	14467	Gag/Pol		0.95
27194423	gRNA Gag D	1061	1081	GGATAGATGTAAAAGACACCA.NGG	25.0321	5.55528	16367	Gag/Pol		0.732548
27194423	gRNA- LTR 1	83	103	GCAGAACTACACACCAGGGCC.NGG	74.876	2.71212	605	LTR		0.95
27278725	CA1	1188	1207	CCN.TATAGTGCAGAACCTCCAGG	37.1367	5.14132	16757	Gag/Pol		0.786337
27278725	CA2	1444	1463	CATGCAGGGCCTATTGCACC.NGG	58.3693	3.16737	16692	Gag/Pol	81	0.95
27278725	CA3	1617	1636	GTATAGCCCTACCAGCATTC.NGG	20.9627	4.63797	16620	Gag/Pol	83	0.362922
27278725	IN1	4345	4364	CCN.GCTGTGATAAATGTCAGCTA	73.3261	4.07019	6437	Gag/Pol		0.95
27278725	RT1	2861	2880	ATCAGTAACAGTACTGGATG.NGG	62.7219	3.55607	53962	Gag/Pol	74	0.95
27278725	T5	465	484	GTTAGACCAGATCTGAGCCT.NGG	68.2743	2.61531	1327	LTR	67	0.95
27341108	gRNA 1	28	47	GACAAGATATCCTTGATCTG.NGG	63.4715	3.74627	386	LTR	69	0.95
27341108	gRNA 2	165	184	AAGTTAGAAGAAGCCAACAA.NGG	0.154919	5.72677	1291	LTR		0.0269583
27341108	gRNA 3	241	260	AGAGAGAAGTGTTAGAGTGG.NGG	19.2754	6.17266	1380	LTR	52	0
27341108	gRNA 4	272	291	CCGCCTAGCATTTCATCACA.NGG	17.2339	5.81171	1381	LTR	69	0.399658
27341108	gRNA 4	272	291	CCGCCTAGCATTTCATCACA.NGG	17.2339	5.81171	1381	LTR	79	0.399658
27341108	gRNA 5	290	309	CATGGCCCGAGAGCTGCATC.NGG	57.3593	4.1698	1386	LTR	72	0.95
27341108	gRNA 6	329	348	CTGACATCGAGCTTGCTACA.NGG	16.2808	5.45703	1339	LTR		0.196723
27341108	gRNA 7	354	373	CTTTCCGCTGGGGACTTTCC.NGG	88.4179	2.04604	1321	LTR		0.95
27341108	gRNA 8	267	388	TTTCCAGGGAGGCGTGGCCT.NGG	30.8745	4.32263	1315	LTR		0.386292
27341108	gRNA 9	600	619	CAGACCCTTTTAGTCAGTGT.NGG	0	3.95186	534	LTR		0
27404981	gRNA-RRE	7782	7801	CTTGGGTTCTTGGGAGCAGC.NGG	80.1133	2.40128	27722	Env		0.95
27404981	gRNA-TAR1	465	484	GTTAGACCAGATCTGAGCCT.NGG	68.2743	2.61531	1327	LTR	67	0.95
27404981	gRNA-TAR2	474	493	CCN.GATCTGAGCCTGGGAGCTCT	72.2727	2.38177	1320	LTR		0.95
27404981	gRNA-TAR3	485	504	GGGAGCTCTCTGGCTAACTA.NGG	45.9398	2.9059	1330	LTR	78	0.399044
27404981	gRNA-TataA1	415	434	CCN.TCAGATGCTGCATATAAGCA	84.5577	1.46978	1334	LTR		0.95
27404981	gRNA-TataA2	434	453	AGCTGCTTTTTGCCTGTACT.NGG	76.0608	3.58522	1249	LTR	65	0.95
27528385	gRNA A	108	127	GTCAGATATCCACTGACCTT.NGG	54.9313	5.27346	801	LTR	65	0.95
27528385	gRNA B	312	331	CCN.GAGTACTTCAAGAACTGCTG	21.4126	4.60506	1345	LTR		0.364521
27698388	dCas9 NF-kB	344	363	CTACAAGGGACTTTCCGCTG.NGG	83.8926	2.29988	1341	LTR		0.95
27698388	dCas9 Sp1-1	385	404	GCATGGGCGGGACCGGGGAG.NGG	8.14978	3.36603	1362	LTR		0.122687
27698388	dCas9 Sp1-2	380	399	GCGTGGCATGGGCGGGACCG.NGG	6.29164	4.20477	1351	LTR		0.316931
27974196	gEnv2	7794	7813	GGAGCAGCAGGAAGCACTAT.NGG	90.8331	1.57065	27643	Env		0.95
27974196	gGag1	1389	1408	GTTAAAAGAGACCATCAATG.NGG	81.6616	2.55132	17935	Gag/Pol		0.95
27974196	gGag3	1483	1502	CCN.AGGGGAAGTGACATAGCAGG	84.8454	1.36685	16688	Gag/Pol		0.95
27974196	gGag4	1827	1846	GATGACAGCATGTCAGGGAG.NGG	71.2031	2.22013	7730	Gag/Pol		0.95
27974196	gGagPol	2255	2274	CCN.TCAGATCACTCTTTGGCAAC	54.1854	1.75088	14467	Gag/Pol		0.95
27974196	gLTR1	79	98	ATTGGCAGAACTACACACCA.NGG	71.4286	2.91433	532	LTR	76	0.95
27974196	gLTR7	415	434	CCN.TCAGATGCTGCATATAAGCA	84.5577	1.46978	1334	LTR		0.95
27974196	gLTR9	379	398	GGCGTGGCCTGGGCGGGACT.NGG	67.9021	4.18899	1349	LTR		0.95
27974196	gPol3	4149	4168	GCATGGGTACCAGCACACAA.NGG	72.4938	2.75139	4050	Gag/Pol		0.95
27974196	gTatRev	5970	5989	CCN.ATGGCAGGAAGAAGCGGAGA	85.3287	1.89245	5446	Tat/Rev		0.95
28176813	IN1	4256	4275	CCN.AGATGAACATGAGAAATATC	5.69451	5.10637	6357	Gag/Pol		0.352517
28176813	IN2	4383	4402	GGACAAGTAGACTGTAGTCC.NGG	72.9842	2.35873	6474	Gag/Pol		0.95
28176813	IN4	4500	4519	CCN.GCAGAAACAGGGCAGGAAAC	14.4905	3.73163	6487	Gag/Pol		0.264254
28176813	IN5	4597	4616	CCN.GTGCTACGGTTAAGGCCGCC	3.58637	6.45037	6692	Gag/Pol		0.0269106
28176813	IN7	4553	4572	GCCGGTAAAAACAATACATA.NGG	0.169622	3.51285	6485	Gag/Pol		0
28176813	LTR4	389	408	CCN.GGGCGGGACTGGGGAGTGGC	70.5795	2.90839	1346	LTR		0.95
28176813	LTR6	463	482	CTC.TGGTTAGACCAGATCTGAGC	0	3.02804	1322	LTR		0
28176813	MA3	815	834	GCGGGGGAGAATTAGATCGA.NGG	1.58103	4.75599	6325	Gag/Pol	92	0.0752679
28176813	PR1	2374	2393	GATGGAAACCAAAAATGATA.NGG	73.3619	3.31899	50837	Gag/Pol		0.95
28176813	PR2	2463	2482	GCTATAGGTACAGTATTAGT.NGG	60.0216	4.32618	50935	Gag/Pol	78	0.95
28176813	PR3	2310	2329	CTA.AAGGAAGCTCTATTAGATAC	0.0340483	4.33483	49929	Gag/Pol	77	0
28176813	PR4	2303	2322	GCAACTAAAGGAAGCTCTAT.TAG	1.50388	5.32333	49738	Gag/Pol		0
28176813	PR5	2312	2331	GGAAGCTCTATTAGATACAG.NGG	2.12591	2.83813	49955	Gag/Pol		0
28176813	RT2	2662	2681	GTACAGAGATGGAAAAGGAA.NGG	37.644	4.55593	48616	Gag/Pol	23	0.106631
28176813	RT3	2706	2725	CCN.GAAAATCCATACAATACTCC	75.2595	2.2164	53184	Gag/Pol		0.95
28176813	RT4	2805	2824	GACTTCTGGGAAGTTCAATT.NGG	62.5262	3.47312	53963	Gag/Pol	68	0.95
28176813	RT6	3061	3080	CTT.TTAGAAAACAAAATCCAGAC	2.1894	5.28914	9683	Gag/Pol		0
28366764	GagB	2103	2124	GCCTTCCCACAAGGGAAGGCCA.NGG	26.0138	4.63822	8434	Gag		0.404043
28366764	GagC	796	817	GCGAGAGCGTCGGTATTAAGCG.NGG	67.0113	2.90268	2031	Gag		0.880931
28366764	GagD	1061	1081	GGATAGATGTAAAAGACACCA.NGG	25.0321	5.55528	16367	Gag		0.732548
28366764	LTR-1	83	103	GCAGAACTACACACCAGGGCC.NGG	74.876	2.71212	605	LTR		0.95
28366764	LTR-2	203	223	GTTACACCCTATGAGCCAGCA.NGG	20.8944	4.86979	1364	LTR		0.368535
28366764	LTR-3	380	399	GTGTGGCCTGGGCGGGACTG.NGG	59.6595	4.20622	1351	LTR		0.95
28366764	PolB	4149	4168	GCATGGGTACCAGCACACAA.NGG	72.4938	2.75139	4050	Pol		0.95
28670581	T5	465	484	GTTAGACCAGATCTGAGCCT.NGG	68.2743	2.61531	1327	LTR	67	0.95
28670581	T6	343	362	GCTACAAGGGACTTTCCGCT.NGG	84.3063	2.95988	1319	LTR		0.95
28729655	gLTR	272	291	CCGCCTAGCATTTCATCACG.NGG	28.9645	5.81233	1381	LTR	69	0.386304
28729655	gLTR	272	291	CCGCCTAGCATTTCATCACG.NGG	28.9645	5.81233	1381	LTR	79	0.386304
28729655	gtat	8379	8398	ACCCACCTCCCAACCCCGAG.NGG	8.56335	7.25453	25469	Tat		0.117396
aIndicates the PMID number
bIndicates the gRNA name as it is referred to by the author. It is important to note that some gRNAs are the same sequences but referred to or named differently from paper-to-paper
cThese refer to the best match gRNA target sequence in the HXB2 genome
dOnly sequences which had an activity score of greater than or equal to 0.75 attributed by the on-target gRNA pipeline were analyzed to determine how many of evaluated sequences would be cut
eRefers to the number of sequences that were downloaded that converged that particular gRNA target sequence
fThe score given to a gRNA from the CRISPR design tool when the HXB2 genome was used as input sequence for our analysis
